# Supplementary material for: Deciphering the macrophage ferroptosis regulatory network: construction of an ulcerative colitis diagnostic model and investigation of the immune microenvironment based on single-cell and transcriptomic data
Source: Front Immunol. 2026 Apr 22;17:1758082. doi: 10.3389/fimmu.2026.1758082 (PMC13143585; doi:10.3389/fimmu.2026.1758082)
Supplement: Supplementary Table 2 — List of 835 ferroptosis-related genes (FRGs) collected for this study. [file Table2.xlsx]

## Sheet: Sheet1
Gene
RPL8
IREB2
ATP5MC3
CS
EMC2
ACSF2
NOX1
CYBB
NOX3
NOX4
NOX5
DUOX1
DUOX2
G6PD
PGD
VDAC2
PIK3CA
FLT3
SCP2
TP53
ACSL4
LPCAT3
NRAS
KRAS
HRAS
TF
TFRC
TFR2
SLC38A1
SLC1A5
GLS2
GOT1
CARS1
ALOX5
KEAP1
HMOX1
ATG5
ATG7
NCOA4
ALOX12
ALOX12B
ALOX15
ALOX15B
ALOXE3
PHKG2
ACO1
G6PDX
ULK1
ATG3
ATG4D
BECN1
MAP1LC3A
GABARAPL2
GABARAPL1
ATG16L1
WIPI1
WIPI2
SNX4
ATG13
ULK2
SAT1
EGFR
MAPK3
MAPK1
BID
ZEB1
DPP4
CDKN2A
PEBP1
SOCS1
CDO1
MYB
MAPK8
MAPK9
CHAC1
MAPK14
LINC00472
PRKAA2
PRKAA1
ELAVL1
BAP1
ABCC1
MIR6852
ACVR1B
TGFBR1
EPAS1
HILPDA
HIF1A
IFNG
ANO6
LPIN1
HMGB1
TNFAIP3
TLR4
ATF3
ATM
YY1AP1
EGLN2
MIOX
TAFAZZIN
MTDH
IDH1
SIRT1
FBXW7
PANX1
DNAJB6
BACH1
LONP1
CD82
IL1B
CTSB
POR
CYB5R1
ELOVL5
FADS1
PTEN
NR1D1
NR1D2
TBK1
IL6
USP7
miR-182-5p
miR-378a-3p
ATF4
AQP3
AQP5
AQP8
LINC00618
MT1DP
PEX10
AGPAT3
PEX12
CHP1
GPAT4
BRPF1
OSBPL9
INTS2
MMD
CYP4F8
MLLT1
TTPA
GRIA3
EPT1
POM121L12
LIG3
AEBP2
AGPS
CDCA3
PEX2
PEX6
TIMM9
DCAF7
LCE2C
FAR1
PHF21A
SMAD7
LYRM1
AMN
PEX3
MTCH1
ACADSB
PVT1
hsa_circ_0008367
SLC39A14
MAP3K11
GSK3B
BRD7
SLC25A28
MFN2
SLC11A2
ZFAS1
TSC1
TGFB1
SNCA
SIRT3
CGAS
STING1
HDDC3
MIR761
MDM2
MDM4
MIR214
DLD
WWTR1
PRKCA
LGMN
SMPD1
MYCN
IFNA1
IFNA2
IFNA4
IFNA5
IFNA6
IFNA7
IFNA8
IFNA10
IFNA13
IFNA14
IFNA16
IFNA17
IFNA21
SMG9
PPARG
MIR335
SNX5
PAQR3
MICU1
TOR2A
MIR375
MAP3K14
CircKDM4C
MIR324
QSOX1
MIB2
CLTRN
KLF2
MIR5096
HOTAIR
H19
FOXO4
YTHDC2
DDR2
SLC39A7
TRIM46
ACSL1
KDM5A
TRIM21
DPEP1
CYGB
IDO1
GSTZ1
GJA1
SLC7A11
PGRMC1
CIRBP
circPSEN1
USP11
YAP1
MIR135B
TRIM26
NDRG1
MIR302A
ASMTL-AS1
FADS2
PIEZO1
LIFR
PTPN6
MIR15A
EGR1
ADAM23
ARHGEF26-AS1
CPEB1
COX4I2
lncRNA AABR07017145.1
TIMP1
KDM6B
METTL14
MIB1
KDM5C
MEG3
CCDC6
CFL1
MIR539
KMT2D
PRKCB
FSCN1
RB1CC1
METTL3
MIR23A
MIR147A
MPO
YY2
LIN28A
HSP90AA1
RRM1
RRM2
NEAT1
LINC00616
PGM5P3-AS1
SPHK1
Gm47283
TGFB2
ALKBH5
PADI4
MIR127
PDIA2
MIR34C
MIR140
SP1
CRYAB
PTGS2
BAX
CASP3
circ-Carm1
EMP1
FABP4
MIRN672
LCN2
CAV1
FUNDC1
SLC25A37
MIR21
MIR494
GMFB
ATXN8OS
PCDHB14
KDM1A
SSBP1
MIR4735
MIR338
USP14
CircEXOC5
COMMD10
CD74
SND1
NUP62
FTH1
PER1
RND1
lncAABR07025387.1
SIRT6
MIR378A
circLMO1
MIR144
RAPGEF3
CDC27
Circ_0000190
CARM1
MIR142
NUAK2
APP
HPCAL1
ICA1
MCU
BSG
CAVIN1
MIR27A
CircSCN8A
TMEM164
NLRP3
P2RX7
DDIT4
P4HB
TNFAIP1
SEC24B
MIR129-1
MIR129-2
TRIM59
TNFAIP8L2
circRPPH1
MIR770
ETHE1
SOCS2
ANO1
UHRF1
NTRK2
SCARA5
HMGCL
SQSTM1
HDLBP
TILRLS
FBXO31
CircRNA-ST6GALNAC6
MEN1
COX7A1
TNF
SPATA2
KMT2B
CX3CL1
FOXO3
CD38
IRF7
A2M-AS1
H3C1
H3C2
H3C3
H3C4
H3C6
H3C7
H3C8
H3C10
H3C11
H3C12
H3C13
H3C14
H3C15
ARMC5
S100A8
BRD4
OsFER2
EIF4E
SLC6A14
CircLRFN5
MIR93
ARGLU1-DT
ACSL3
PER2
circAFF1
EPHA2
SHP-1
TUG1
FUNDC2
LOX
HEPFAL
NR2F2
HERPUD1
ERN1
LIP
EHMT2
AOC1
SOX15
EIF2AK2
STING
TRPM7
NFE2L2
SLC40A1
GPX4
HSPB1
FTL
CDKN1A
HSPA5
MT1G
FANCD2
CISD1
FDFT1
STEAP3
NFS1
HSBP1
ACACA
AKR1C
SQLE
HMGCR
NQO1
GCLC
CBS
AKR1C1
AKR1C2
AKR1C3
RB1
HSF1
MUC1
SLC3A2
FTMT
HELLS
SCD
SRC
STAT3
PML
MTOR
TP63
MIR137
ENPP2
FH
CISD2
MIR9-1
MIR9-2
MIR9-3
ISCU
OTUB1
CD44
LINC00336
PRDX6
MIR17
SESN2
NF2
ARNTL
JUN
CA9
TMBIM4
PLIN2
MIR212
Fer1HCH
AIFM2
LAMP2
ZFP36
PROM2
CHMP5
CHMP6
GCH1
DAZAP1
PIR
HCAR1
SLC16A1
NR4A1
RPTOR
SREBF1
SREBF2
FZD7
NT5DC2
BCAT2
PLA2G6
MIR424
PARK7
FXN
SUV39H1
ATF2
ACOT1
ALDH3A2
STK11
FNDC5
CircIL4R
CDH1
NEDD4L
BRD2
BRD3
BRDT
DECR1
GLRX5
NCOA3
NR5A2
PANX2
RHEBP1
TFAP2A
CP
ARF6
GDF15
ABHD12
PPP1R13L
TFAM
KDM3B
RNF113A
AHCY
circ-TTBK2
MIR522
IDH2
PPARA
NOS2
SIAH2
RELA
VDR
NEDD4
PRDX1
AR
MTF1
COPZ1
NUPR1
USP35
PARP1
PARP2
PARP3
PARP4
PARP6
PARP8
PARP9
PARP10
PARP11
PARP12
PARP14
PARP15
PARP16
PDSS2
TXN
SENP1
OIP5-AS1
MIR190A
FGF21
CREB1
CREB3
CREB5
MIR130B
BEX1
ASAH2
AKT1S1
MLST8
TYRO3
TMSB4X
TMSB4Y
KIF20A
ECH1
circRHOT1
ETV4
MEG8
VCP
circ_0007142
RBMS1
KDM4A
MGST1
circKIF4A
miR-7-5p
circ_0067934
MPC1
CHMP1A
CAMKK2
SOX2
SRSF9
PROK2
MIR4443
SIRT2
circRNA1615
MIR670
MEF2C
EZH2
PEDS1
ADAMTS13
CDC25A
CircFNDC3B
PPARD
ENO3
MARCHF5
TRIB2
DHODH
MIR545
PDK4
CircPVT1
MIR9-3HG
ADIPOQ
circDTL
mmu_circRNA_0000309
PTPN18
ABCC5
CISD3
MS4A15
FURIN
circRHBG
GALNT14
KLHDC3
LINC01833
circGFRA1
MAPKAP1
PRR5
RICTOR
GSTM1
TERT
circ0097009
TMEM161B-DT
circEPSTI1
MIR18A
RARRES2
NFE2L1
HLF
TIGAR
LRP8
PCBP1
DKK1
NKAP
MIR124-3
PSTK
RIPK3
TXNRD1
LTBP2
FAF1
C19orf12
MIR19A
NR1H4
ADAMTS9-AS1
TBX1
MiR-706
FBLN1
SNAI2
MIR193A
ALG3
PRKCG
FAM98A
AGAP2-AS1
MIR30E
MXRA8
CEMIP
IRF3
CUL9
LTF
COQ10A
COQ10B
COQ10BP1
COQ10BP2
SDHA
SDHB
SDHC
SDHD
RXRG
SLC16A1-AS1
HULC
NOD1
NOTCH3
SELENOP
ENO1
AQP4
REST
ATF6
BDNF-AS
FGFR4
ADORA1
ADORA2B
CircCDK14
PDGFRA
PCBP2
circ-BGN
CBSLR
STAT6
HNRNPD
ESR1
circRNA_101093
LINC01564
SRSF1
APELA
circ_0072464
MIR29A
CERS6-AS1
BRCA1
ADIPOR1
FXR1
ZSCAN25
GGT1
CCT3
GPX7
AURKA
CAV-1
KAT5
GRSF1
PCAT1
TFAP2C
CircP4HB
CLOCK
UFL1
BMP4
SUFU
PELATON
Uc.339
BCAT1
MIR222
MIR6077
USP22
LINC01606
PTPMT1
NPC1
circACAP2
APOE
KAT6B
PRDX2
PRDX4
MALAT1
NSUN5
APOC1
PSEN1
PSEN2
LINC01134
HNRNPL
IL9
UBIAD1
TCF4
HUWE1
MFN1
CERK
AXL
G3BP1
KRT18
GRN
LAMTOR5
SPDYA
POU2F2
KLF15
NTN1
MIR217
METTL16
CST1
FTO
SATB1
ASAP2
CSE
SQOR
CPLX2
circCMTM3
SLC47A1
circ-ITCH
PCSK9
HPX
MYC
CB2R
HOXA11-AS
IGF2BP3
STC1
LRRK2
PLTP
MIR210
HSPA8
PCDH7
Circ_0000745
PNO1
ARG2
RBM24
FTHL17
FNDC3B
SIRT7
NAT10
JUND
LINC00976
TULP1
MITF
CTNNB1
JUP
AEBP1
BBOX1-AS1
MIR2115
USF2
PKM2
GLS
HRH1
OMA1
DELE1
PYCR1
ANGPTL4
SHARPIN
MCF2L
BMAL1
CAPRIN2
LINC00941
BNC1
TRPM2
TRPV1
ISCA2
TRIM7
OGFRP1
VAMP2
MTTP
TMEM43
CircRAPGEF5
AADAC
ITGB3
IL23A
CNR1
MAZ
PEX14
PIM1
SLC25A11
MTHFR
ARPC1A
MITD1
PHGDH
LINC00239
AQP11
PI3K
ME1
ELK1
MARCHF6
C8orf76
