# Supplementary material for: Deciphering the macrophage ferroptosis regulatory network: construction of an ulcerative colitis diagnostic model and investigation of the immune microenvironment based on single-cell and transcriptomic data
Source: Front Immunol. 2026 Apr 22;17:1758082. doi: 10.3389/fimmu.2026.1758082 (PMC13143585; doi:10.3389/fimmu.2026.1758082)
Supplement: Supplementary Table 4 — Gene list displayed in Figure 1H heatmap (N-M vs UC-M macrophages). [file Table4.xlsx]

## Sheet: Sheet1
No.	Gene symbol
1	CXCR4
2	ARL4C
3	S100A9
4	SOD2
5	IGHG3
6	RPS4Y1
7	S100A8
8	IL7R
9	FTH1
10	NINJ1
11	ISG20
12	TMEM176A
13	GBP1
14	GLUL
15	TXN
16	CTSL
17	CTSB
18	IL32
19	CCL4
20	MXD1
21	CD93
22	TNFRSF1B
23	RASSF4
24	CCL3
25	IL1RN
26	HIF1A
27	MT2A
28	PLA2G7
29	BIRC3
30	STAT1
31	PTPN1
32	TNFAIP3
33	CYBB
34	EREG
35	C5AR1
36	CXCL3
37	LILRB2
38	IRF1
39	FLNA
40	IGHG1
41	LILRB4
