# Supplementary material for: Deciphering the macrophage ferroptosis regulatory network: construction of an ulcerative colitis diagnostic model and investigation of the immune microenvironment based on single-cell and transcriptomic data
Source: Front Immunol. 2026 Apr 22;17:1758082. doi: 10.3389/fimmu.2026.1758082 (PMC13143585; doi:10.3389/fimmu.2026.1758082)
Supplement: Supplementary Table 5 — Gene list displayed in Figure 3D heatmap. [file Table5.xlsx]

## Sheet: Sheet1
No.	Gene symbol
1	KLRB1
2	IGHA2
3	IGLC3
4	JCHAIN
5	TXN
6	IGHG2
7	IL32
8	CD3D
9	TRAC
10	IL7R
11	IGLC2
12	CCL5
13	GZMB
14	PTGDS
15	BTG1
16	CCL22
17	FSCN1
18	MARCKSL1
19	BIRC3
20	CCL19
21	CCR7
22	LYZ
23	CST3
24	CLEC10A
25	HLA-DRB1
26	HLA-DMA
27	CLEC9A
28	LGALS2
29	CD74
30	HLA-DQB1
31	HLA-DQA1
32	HLA-DPB1
33	FCER1A
34	HLA-DRA
35	CPVL
36	HLA-DPA1
37	HLA-DRB5
38	S100A8
39	CXCL1
40	SPP1
41	CXCL3
42	TIMP1
43	CCL3
44	S100A9
45	CCL4
46	INHBA
47	SOD2
48	FTH1
49	DNASE1L3
50	CCL18
